# Supplementary material for: An integrative genomic analysis of the Longshanks selection experiment for longer limbs in mice
Source: eLife. 2019 Jun 6;8:e42014. doi: 10.7554/eLife.42014 (PMC6606024; doi:10.7554/eLife.42014)
Supplement: Supplementary file 5. [file elife-42014-supp5.xlsx]

## Sheet: Sheet1
Gene	Chr	Start	End	Size	Type	Primer (5' - 3')
Rab28	5	41698405	41625451	785	For	AGGTGGCAAGATGTTGGATAAATAC
					Rev	GATCATCAAAGCTTGGAGCAGC
Nkx3-2	5	41763877	41762039	579	For	GCGATCCTCAACAAGAAAGAGGA
					Rev	GCGCTTCTTTCGCGGTTTAG
Bod1l	5	41832764	41828797	873	For	GATGCCATGTCAATCTTGGAAACC
					Rev	CACTGTGAGTTCGTCATCAGAATC
Chr: Chromosome
For: forward
Rev: reverse
Supplementary File 5. Oligonucleotides for in situ hybridization probes.
