# Supplementary material for: An integrative genomic analysis of the Longshanks selection experiment for longer limbs in mice
Source: eLife. 2019 Jun 6;8:e42014. doi: 10.7554/eLife.42014 (PMC6606024; doi:10.7554/eLife.42014)
Supplement: Supplementary file 8. — The primers were designed to target two SNPs (bold) in the N3 enhancer, rs33219710 and rs33600994. [file elife-42014-supp8.xlsx]

## Sheet: Sheet1
Allele	Chr	Start	End	Size	Type	Primer (5' - 3')
N3-F0 Major	5	41536402	41536520	119	For	GCAAATCTTGAAAAGTCAGGGAATAAAATA
					Rev	GCTAAATTTTGCCTCCTGCTTTT
N3-F17 Selected	5	41536402	41536520	119	For	GCAAATCTTGAAAAGTCAGGGAATAAAATG
					Rev	GCTAAATTTTGCCTCCTGCTTTG
Chr: Chromosome
For: forward
Rev: reverse
Supplementary File 8. Oligonucleotide primers for allele-specific genotyping of the N3 enhancer. The primers were designed to target two SNPs (bold) in the N3 enhancer, rs33219710 and rs33600994.
